# Supplementary material for: The Synergistic Anti-Tumor Activity of EZH2 Inhibitor SHR2554 and HDAC Inhibitor Chidamide through ORC1 Reduction of DNA Replication Process in Diffuse Large B Cell Lymphoma
Source: Cancers (Basel). 2021 Aug 24;13(17):4249. doi: 10.3390/cancers13174249 (PMC8428225; doi:10.3390/cancers13174249)
Supplement: Supplementary file 1 [file cancers-13-04249-s001.zip]

Archive with 3 entries (2 files):
- cancers-1239699-supplementary/
- cancers-1239699-supplementary/cancers-1239699-supplementary.pdf
- cancers-1239699-supplementary/original image of westernblot.zip
